# Supplementary material for: Immunization with outer membrane vesicles drived Proteus mirabilis protects mice against bacteria-induced lethality
Source: Front Immunol. 2025 Nov 11;16:1688837. doi: 10.3389/fimmu.2025.1688837 (PMC12644052; doi:10.3389/fimmu.2025.1688837)
Supplement: Supplementary file 3 [file DataSheet3.zip]

Archive with 2 entries (1 files):
- supply NTA data/
- supply NTA data/NTA data.png
