# Supplementary material for: Immunization with outer membrane vesicles drived Proteus mirabilis protects mice against bacteria-induced lethality
Source: Front Immunol. 2025 Nov 11;16:1688837. doi: 10.3389/fimmu.2025.1688837 (PMC12644052; doi:10.3389/fimmu.2025.1688837)
Supplement: Supplementary file 6 [file Table1.xlsx]

## Sheet: Sheet1
gene	F	R
IL-4	ACGGAGATGGATGTGCCAAAC	AGCACCTTGGAAGCCCTACAGA
IL-10	AATAAGCTCCAAGACCAAGGTGT	CATCATGTATGCTTCTATGCAGTTG
IFN-γ	ATGAACGCTACACACTGCATCTT	TGACTGTGCCGTGGCAGTAA
TNF-α	CTGTAGCCCACGTCGTAGCAAA	TGGGTGAGGAGCACGTAGT
T-bet	AGTTCAACCAGCACCAGACAGA	ACCAAGACCACATCCACAAACA
GATA-3	GCTACGGTGCAGAGGTATCCTC	AGGATGAAGCCGGAGGGTAA
GAPDH	TACACTGAGGACCAGGTTG	ACCAGGAAATGAGCTTGACA
IL-6	CCAAGAGGTGAGTGCTTCCC	CTGTTGTTCAGACTCTCTCCCT
TGF-β	TACCTGAACCCGTGTTGCTCTC	GTTGCTGAGGTATCGCCAGGAA
IL-17	GTGTCTCTGATGCTGTTG	AACGGTTGAGGTAGTCTG
RORγt	GTGGGGACAAGTCGTCTGG	ACCATGACTAGCGGCACTGTA
FOPX3	CCCATCCCCAGGAGTCTTG	ACCATGACTAGCGGCACTGTA
